# Supplementary material for: A 7 gene expression score predicts for radiation response in cancer cervix
Source: BMC Cancer. 2009 Oct 15;9:365. doi: 10.1186/1471-2407-9-365 (PMC2768747; doi:10.1186/1471-2407-9-365)
Supplement: Additional file 2 — Genes significant by different methods of analysis of the microarray data. The data shows the list of genes identified to be significant by different methods of the microarray analysis. [file 1471-2407-9-365-S2.XLS]

## Sheet: Sheet1
CLASS COMPARISON _MEDIAN NORMALIZATION										SAM ANALYSIS_TWO CLASS UNPAIRED_MEDIAN NORMALIZED DATA													SAM DISEASE FREE SURVIVAL ANALYSIS_MEDIAN NORMALIZED DATA
																							Current settings
Genes which discriminate among classes:										Input parameters
Table 1 - Sorted by p-value of the univariate test.																							Input parameters
Class 1: FAILED; Class 2: NED.										Data type?								Two class unpaired
The first 112 genes are significant at the nominal 0.0015 level of the univariate test										Arrays centered?								TRUE					Data type?								Survival
There are 20 genes with a fold change of 2 or above.										Delta								0.96					Arrays centered?								TRUE
										Minimum fold change								2					Delta								0.85
	Parametric p-value	FDR	Geom mean of ratios in class 1	Geom mean of ratios in class 2	Fold-change	Unique id	Gene symbol			Test statistic								standard					Minimum fold change								0
1	2.55e-05	0.428391	2.98519	1.2762	2.33912	26836	HCRTR1			Are data are log scale?								TRUE					Test statistic								standard
2	5.69e-05	0.428391	4.63503	1.30342	3.55606	43409	CES2			Number of permutations								100					Are data are log scale?								FALSE
5	9.53e-05	0.428391	8.56852	2.43264	3.52231	19374	THOC6			Input percentile for exchangeability factor s0								Automatic choice					Number of permutations								100
6	9.74e-05	0.428391	3.30324	1.07321	3.0779	11065	OPTC			Number of neighbors for KNN								10					Input percentile for exchangeability factor s0								Automatic choice
8	0.0001107	0.428391	6.97383	1.74197	4.00342	25000	MMP3			Seed for Random number generator								1234567					Number of neighbors for KNN								10
9	0.0001145	0.428391	2.12032	1.03776	2.04316	15002	FLJ90231																Seed for Random number generator								1234567
13	0.000179	0.428391	1.96026	0.600696	3.26332	15589	IGLJ3
16	0.0002281	0.428391	4.35042	1.81301	2.39955	4705	MRCL3			Computed values
31	0.0005764	0.428391	4.13914	1.82007	2.27416	30771	TRAPPC6A																Computed values
34	0.0005971	0.428391	2.68398	1.07934	2.48668	44178	C11orf9			Estimate of pi0 (proportion of null genes)								0.6831
53	0.0008525	0.428391	0.703107	1.49647	0.469844	11796	FLJ43855			Exchangibility factor s0								0.0112506					Estimate of pi0 (proportion of null genes)								0.621677
60	0.0009263	0.428391	9.64011	1.43923	6.69809	14826	CTA-246H3.1			s0 percentile								0					Exchangibility factor s0								0.227545
78	0.0011305	0.428391	2.92858	0.917084	3.19336	40717	IGKV1D-13			False Discovery Rate (%)								0					s0 percentile								5.0018
79	0.0011537	0.428391	2.98616	1.09853	2.71833	38147	PLA2G6																False Discovery Rate (%)								0
83	0.0012428	0.428391	2.1734	1.01016	2.15155	4870	VPS16
95	0.001398	0.428391	2.73673	1.22993	2.22511	27090	ncRNA_ACA22_2_51
100	0.0014172	0.428391	2.807	0.971113	2.89049	42410	YAP1
101	0.0014246	0.428391	2.70779	1.08097	2.50495	1798	GABBR1
102	0.0014315	0.428391	3.42885	1.58906	2.15778	17581	ASB16
107	0.0014657	0.428391	2.3467	0.900962	2.60465	40341	BIRC2
										List of Significant Genes for Delta = 0.96
																							List of Significant Genes for Delta = 0.85
										Positive genes (9)
											Row	Gene ID	Gene Name	Score(d)	Numerator(r)	Denominator(s+s0)	Fold Change	q-value(%)					Positive genes (14)
											26837	26836	HCRTR1	5.0033	1.22597	0.245032	2.33912	0						Row	Gene ID	Gene Name	Score(d)	Numerator(r)	Denominator(s+s0)	q-value(%)
											43410	43409	CES2	4.77545	1.83028	0.383269	3.55606	0						42411	42410	YAP1	4.78578	12.7863	2.67173	0
											19375	19374	THOC6	4.57868	1.81652	0.396735	3.52231	0						40342	40341	BIRC2	4.38037	11.4137	2.60566	0
											11066	11065	OPTC	4.55517	1.62195	0.356067	3.0779	0						7575	7574	YAP1	4.30785	12.1977	2.83149	0
											25001	25000	MMP3	4.53365	2.00123	0.441418	4.00342	0						26837	26836	HCRTR1	3.83004	9.10446	2.37712	0
											15003	15002	FLJ90231	4.41539	1.0308	0.233457	2.04316	0						32491	32490	FST	3.80114	14.3401	3.77257	0
											15590	15589	IGLJ3	4.33224	1.70634	0.39387	3.26332	0						44321	44320	CTSC	3.73077	4.70395	1.26085	0
											4706	4705	MRCL3	4.19927	1.26276	0.30071	2.39955	0						28253	28252	CCL21	3.70762	5.50739	1.48542	0
											2941	2940	suid=1433113	4.00417	1.28005	0.319679	2.42847	0						38729	38728	CCL18	3.68149	13.73	3.72948	0
																								25001	25000	MMP3	3.67269	15.1457	4.12388	0
																								36867	36866	DCUN1D5	3.668	10.4192	2.84055	0
											Estimated Miss rates for Delta=0.96													31678	31677	ASPN	3.66142	8.82177	2.40938	0
												Quantiles	Cutpoints	Miss Rate(%)										31078	31077	TMEM123	3.61968	14.0495	3.88142	0
												0 -> 0.05	-4.358 -> -1.961	82.77										37501	37500	BCR/TCR_IGHV1-69	3.5825	10.3741	2.89577	0
												0.05 -> 0.1	-1.961 -> -1.639	74.89										37239	37238	SDCCAG8	3.54019	6.75817	1.90899	0
												0.1 -> 0.15	-1.639 -> -1.419	67.28
												0.15 -> 0.2	-1.419 -> -1.226	57.37
												0.2 -> 0.25	-1.226 -> -1.051	48.11										Estimated Miss rates for Delta=0.85
												0.25 -> 0.75	-1.051 -> 0.803	6.85											Quantiles	Cutpoints	Miss Rate(%)
												0.75 -> 0.8	0.803 -> 1.026	8.12											0 -> 0.05	-3.311 -> -1.826	85.72
												0.8 -> 0.85	1.026 -> 1.253	31.36											0.05 -> 0.1	-1.826 -> -1.549	83.12
												0.85 -> 0.9	1.253 -> 1.493	52.8											0.1 -> 0.15	-1.549 -> -1.323	75.35
												0.9 -> 0.95	1.493 -> 1.808	67.06											0.15 -> 0.2	-1.323 -> -1.132	67.41
												0.95 -> 1	1.808 -> 3.845	75.34											0.2 -> 0.25	-1.132 -> -0.95	55.36
																									0.25 -> 0.75	-0.95 -> 0.749	8.11
																									0.75 -> 0.8	0.749 -> 0.937	28.89
																									0.8 -> 0.85	0.937 -> 1.139	50.16
																									0.85 -> 0.9	1.139 -> 1.366	67.3
																									0.9 -> 0.95	1.366 -> 1.708	76.3
																									0.95 -> 1	1.708 -> 3.428	85.6
