# Supplementary material for: A 7 gene expression score predicts for radiation response in cancer cervix
Source: BMC Cancer. 2009 Oct 15;9:365. doi: 10.1186/1471-2407-9-365 (PMC2768747; doi:10.1186/1471-2407-9-365)
Supplement: Additional file 3 — RQ analysis of NED and Failed samples for the 22 genes. The file provides the list of genes used for predictive analysis. [file 1471-2407-9-365-S3.XLS]

## Sheet: NED vs Failure except CxL19 for
Column 1	Detector	RQ_Failure-NED	DDCt_Failure-NED	P.Value_Failure-NED	adj.P.Val_Failure-NED	B_Failure-NED	t_Failure-NED	Failure Mean	NED Mean	Failure SD	NED SD	DCt.CXL103	DCt.CXL108	DCt.CXL120	DCt.CXL121	DCt.CXL17	DCt.CXL46	DCt.CXL86	DCt.CXL90	DCt.CXL95	DCt.CXM018	DCt.CXL111	DCt.CXL13	DCt.CXL14	DCt.CXL16	DCt.CXL20	DCt.CXL22	DCt.CXL3	DCt.CXL35	DCt.CXL52	DCt.CXL62	DCt.CXL73	DCt.CXL82	DCt.CXL9	DCt.CXL91	CtStatus_Failure	CtStatus_NED	CtStatus_Failure-NED	negDDCt_Failure-NED	RQ_Failure-NED	Log10RQ_Failure-NED	Significancy_Failure-NED
26	TRAPPC6A-Hs00225487_m1	0.940102	0.0891112	0.863469	0.863469	-6.37019	0.173698	8.02154	7.93243	0.777213	1.46153	8.21296	7.69147	7.16387	9.65716	8.40608	7.60917	8.22706	6.82336	8.13578	8.28846	8.51862	7.16277	7.24441	8.23564	8.1972	4.50792	7.4488	7.00378	10.028	9.96895	7.17211	7.26105	9.79644	8.50824	valid	valid	valid	-0.0891112	0.940102	-0.0268251	Non-significant
19	MRCL3-Hs00272402_m1	0.933574	0.0991635	0.793852	0.824385	-6.35026	0.264055	1.21066	1.1115	0.967837	0.70902	2.33341	1.21988	2.12989	2.41594	1.61295	1.36888	0.228202	0.904922	0.409505	-0.516949	1.23707	0.578902	1.40475	2.71557	1.50132	0.476285	-0.191099	0.959136	0.871472	0.31897	1.49165	1.01969	1.64926	1.528	valid	valid	valid	-0.0991635	0.933574	-0.0298512	Non-significant
14	HCRTR1-Hs00173513_m1	1.20985	-0.274826	0.693127	0.806204	-6.30523	-0.399104	17.8473	18.1221	1.45256	1.87532	16.3855	19.7105	15.9536	15.5863	18.7363	17.5764	17.8242	19.0477	18.3461	19.3064	19.691	16.7745	19.3477	19.4652	18.7176	17.4781	18.1307	18.5347	18.3673	18.8251	12.3567	18.4005	17.7203	19.9005	valid	valid	valid	0.274826	1.20985	0.0827308	Non-significant
2	ASPN-Hs00214395_m1	1.28669	-0.363669	0.572059	0.735505	-6.22104	-0.572378	7.66332	8.02699	1.54991	1.58267	7.85993	7.17677	4.66906	8.53389	7.68853	5.29285	8.49295	9.18204	8.64364	9.09354	7.16615	9.56684	7.86035	7.23936	8.01952	4.82748	8.53018	9.11129	7.8758	10.2531	5.97808	7.76121	10.7693	7.41918	valid	valid	valid	0.363669	1.28669	0.109475	Non-significant
13	GLB1L3-Hs00293572_m1	1.91765	-0.939336	0.407617	0.579245	-6.0324	-0.841945	14.1117	15.0511	2.58802	3.0316	16.3855	16.3806	11.8303	11.1658	13.8002	10.0071	13.729	15.1088	18.3461	14.364	10.9086	18.7624	19.3477	12.0438	13.533	10.5483	18.1307	14.4495	13.5087	18.8251	16.2613	16.384	15.8176	12.1943	valid	valid	valid	0.939336	1.91765	0.282768	Non-significant
8	CES2-Hs00187279_m1	0.764672	0.387086	0.385957	0.578935	-5.99849	0.882053	5.05366	4.66657	0.677971	1.19378	5.81407	5.04197	4.42669	4.10183	4.96123	4.46097	6.17243	5.76989	5.09839	4.6891	3.27511	3.08213	5.5815	5.74793	4.24866	4.61702	2.86959	6.35899	5.94427	3.65687	4.2862	4.55551	4.71192	6.39629	valid	valid	valid	-0.387086	0.764672	-0.116525	Non-significant
24	THOC6-Hs00738020_g1	0.793346	0.333978	0.380122	0.578935	-5.98889	0.893104	6.04764	5.71367	0.78361	0.844046	6.1787	6.08821	6.54401	7.48812	6.017	5.38019	6.14203	5.27746	4.71395	6.64678	6.5005	4.66497	5.18255	6.09855	5.37056	4.41254	5.01171	6.01042	5.75433	6.76215	4.62778	6.52889	6.06797	6.99841	valid	valid	valid	-0.333978	0.793346	-0.100537	Non-significant
1	ASB16-Hs00365575_m1	0.353345	1.50085	0.291617	0.524911	-5.81305	1.07679	14.6596	13.1588	3.28089	3.79369	16.3855	15.4856	13.5094	19.9315	11.9328	10.9067	14.3119	10.0921	14.7342	19.3064	18.2478	8.71223	11.0379	11.1247	9.98893	10.2409	15.66	9.97089	15.7697	18.8251	9.85192	13.3079	11.5842	19.9005	valid	valid	valid	-1.50085	0.353345	-0.451801	Non-significant
9	CTSC-Hs00175188_m1	1.40054	-0.485983	0.222716	0.462565	-5.62042	-1.2497	1.38414	1.87013	0.912322	0.831914	1.6336	1.5914	2.59651	-0.424609	1.66873	1.07781	0.831886	1.54678	0.663108	2.65624	2.85898	2.43482	3.2053	1.10544	2.68715	2.60852	0.850121	2.4261	1.00716	0.709065	1.58613	1.39462	2.02692	1.28145	valid	valid	valid	0.485983	1.40054	0.146295	Non-significant
25	TMEM123-Hs00364685_m1	3.84275	-1.94214	0.169328	0.380987	-5.41377	-1.41429	10.5635	12.5056	4.29175	2.9049	16.3855	15.2081	4.04597	4.76784	10.8517	10.0562	13.9928	11.5019	12.4626	6.36251	10.5389	14.0173	12.1349	12.1357	12.4537	11.424	11.294	13.9656	16.1322	11.4224	11.0779	11.4725	19.7927	7.21727	valid	valid	valid	1.94214	3.84275	0.584642	Non-significant
21	PLA2G6-Hs00185926_m1	0.506593	0.9811	0.0429464	0.144944	-4.28074	2.13011	9.48355	8.50245	1.17015	1.00994	10.8891	10.1303	8.07378	10.9538	8.59909	8.3311	9.04345	8.33035	10.9476	9.53694	9.54544	9.29343	8.29956	9.72142	7.12541	7.77965	6.88109	8.50976	7.69699	9.49263	7.11684	9.18428	9.16753	9.22025	valid	valid	valid	-0.9811	0.506593	-0.29534	Non-significant
27	YAP1-Hs00371735_m1	2.37551	-1.24824	0.0355851	0.137257	-4.11719	-2.21878	5.69208	6.94032	1.89616	0.823	8.30633	7.98602	3.32083	3.5068	3.81085	3.9411	6.69896	6.11525	7.03797	6.19673	7.41786	6.67764	7.4416	6.82483	7.26792	6.00345	5.83475	7.07249	8.06405	7.52042	5.37528	6.15268	7.65593	7.85559	valid	valid	valid	1.24824	2.37551	0.375757	Non-significant
3	BIRC2-Hs01112284_m1	2.25236	-1.17144	0.0279755	0.12589	-3.90596	-2.32994	4.33707	5.50851	1.69192	0.673012	6.45251	6.59225	1.75977	2.70107	3.23315	3.08822	5.00337	5.33567	5.72555	3.47912	6.67002	5.11125	6.03977	5.26633	5.53152	4.79781	4.43656	5.50829	5.95216	6.60227	4.67073	5.07411	5.68062	5.77768	valid	valid	valid	1.17144	2.25236	0.352638	Non-significant
7	CCL18-Hs00268113_m1	3.37353	-1.75426	0.0156038	0.12589	-3.38579	-2.59056	4.54878	6.30304	1.43818	1.83473	4.83844	4.9691	3.6813	4.28062	4.34717	5.78386	3.43323	4.46902	2.14614	7.53889	10.5612	5.39471	7.68092	6.9707	4.69485	7.12289	5.85554	7.563	2.6986	7.2664	5.66078	5.14524	6.60802	5.01964	valid	valid	valid	1.75426	3.37353	0.528084	Non-significant
12	FST-Hs00246260_m1	3.11182	-1.63776	0.0254321	0.12589	-3.82173	-2.37332	7.50381	9.14157	1.52877	1.83921	7.83758	9.09806	5.82639	5.272	8.87823	8.68225	8.59541	7.31615	5.18594	8.34608	10.5562	9.61401	7.72138	7.98566	9.26678	6.98769	6.88462	9.97196	11.7335	11.7296	10.7686	7.47126	6.57004	10.7208	valid	valid	valid	1.63776	3.11182	0.493014	Non-significant
23	SDCCAG8-Hs00394864_m1	2.04333	-1.03092	0.0235467	0.12589	-3.75345	-2.40812	6.3071	7.33802	1.00611	0.967237	6.06399	5.29244	5.92724	8.56015	6.26129	7.15951	7.01549	5.42569	5.59966	5.76554	8.58545	7.04281	8.36907	6.28513	6.71386	7.27643	4.92204	7.92648	8.16739	7.51253	7.14455	8.09386	6.87547	7.81722	valid	valid	valid	1.03092	2.04333	0.310338	Non-significant
10	DCUN1D5-Hs00260376_m1	2.74919	-1.45901	0.00535134	0.072243	-2.41156	-3.04344	4.34717	5.80618	1.49204	0.793567	6.24284	5.61503	1.93985	5.33586	3.80421	2.4519	5.35935	5.40567	4.39389	2.92313	7.40379	5.8936	6.45623	5.67863	6.72001	5.41936	4.76028	5.75307	5.4544	6.37514	4.82461	4.5788	5.73371	6.23489	valid	valid	valid	1.45901	2.74919	0.439205	Non-significant
47	IGF2BP2-Hs01118009_m1	4.53359	-2.18065	0.000376284	0.017485	0.0952461	-4.11759	3.4325	5.61315	1.34939	1.26366	2.50024	3.99415	3.57278	2.28266	5.32757	4.61061	4.47549	4.30954	1.12696	2.12498	4.69364	5.50939	6.27998	3.88739	8.01992	4.35184	5.00492	7.83491	4.89285	5.79493	7.08447	5.43456	4.80362	4.99168	valid	valid	valid	2.18065	4.53359	0.656442	Significant
18	MMP3-Hs00968308_m1	4.95091	-2.30769	0.000303111	0.00818399	0.272854	-4.17559	4.44532	6.75302	1.54166	1.1807	4.12692	5.63556	3.85558	3.64207	3.65102	3.70307	2.89567	6.67317	2.9693	7.30086	7.09557	7.14873	7.97431	6.4069	5.5986	8.00814	9.5785	6.56991	5.11909	6.14751	5.79453	6.76501	5.588	6.74744	valid	valid	valid	2.30769	4.95091	0.694685	Significant
94	UBE2C-Hs00738962_m1	2.81238	-1.49179	0.000552157	0.017485	-0.265866	-3.96744	8.52907	10.0209	1.14904	0.639726	8.00306	7.37947	7.80256	7.38452	9.9093	9.35007	10.795	8.76763	7.99801	7.90109	11.0857	9.02494	10.0692	10.688	9.45215	9.30213	10.0526	9.87225	10.9679	10.7703	9.62497	9.59867	9.72275	10.0605	valid	valid	valid	1.49179	2.81238	0.449074	Significant
