# Supplementary material for: A 7 gene expression score predicts for radiation response in cancer cervix
Source: BMC Cancer. 2009 Oct 15;9:365. doi: 10.1186/1471-2407-9-365 (PMC2768747; doi:10.1186/1471-2407-9-365)
Supplement: Additional file 4 — Total scores derived from the scoring method. The file provides details on the scoring of the samples. [file 1471-2407-9-365-S4.XLS]

## Sheet: Sheet1
CALIBRATOR	hoae145	hoae146	hoae152	hoae153	hov156	hov161	hov164	hov165	hov182	hov183	hov189	hov190	hov232	hov240	AVERAGE SCORE	STDEV	STD ERROR	SCORE+1SE	SCORE - 1SE	SCORE+2SE	SCORE-2SE
DCt.CXL103-HOV220	12	10	8	12	8	10	10	8	8	8	8	10	8	14	9	1.94992	0.521139	9.52114	8.47886	10.0423	7.95772	DCt.CXL103-HOV220
DCt.CXL108-HOV199	8	8	6	10	6	8	10	6	8	8	8	8	4	12	7.85714	1.9945	0.533052	8.39019	7.32409	8.92325	6.79104	DCt.CXL108-HOV199
DCt.CXL120-HOV241	14	14	12	14	10	12	14	12	12	14	14	14	10	14	12.8571	1.51186	0.404061	13.2612	12.4531	13.6653	12.049	DCt.CXL120-HOV241
DCt.CXL121-HOV247	10	10	8	12	10	10	12	10	10	10	8	8	10	12	10	1.35873	0.363137	10.3631	9.63686	10.7263	9.27373	DCt.CXL121-HOV247
DCt.CXL17-HOV200	12	10	10	10	6	8	8	4	6	6	4	8	6	12	7.85714	2.65611	0.709877	8.56702	7.14727	9.2769	6.43739	DCt.CXL17-HOV200
DCt.CXL46-HOV198	10	8	10	12	4	6	10	4	6	4	4	6	8	12	7.42857	2.97979	0.796381	8.22495	6.63219	9.02133	5.83581	DCt.CXL46-HOV198
DCt.CXL86-HOV218	8	8	6	10	4	4	10	4	8	8	6	6	4	10	6.85714	2.31574	0.618907	7.47605	6.23824	8.09496	5.61933	DCt.CXL86-HOV218
DCt.CXL90-HOV217	10	8	6	10	4	6	12	6	8	6	4	6	4	10	7.14286	2.56776	0.686264	7.82912	6.45659	8.51538	5.77033	DCt.CXL90-HOV217
DCt.CXL95-HOV242	14	12	12	14	14	14	14	10	14	14	12	14	12	14	13.1429	1.29241	0.345412	13.4883	12.7974	13.8337	12.452	DCt.CXL95-HOV242
DCt.CXM018-HOV196	10	10	10	10	8	8	8	8	6	10	8	10	6	12	8.85714	1.70326	0.455216	9.31236	8.40193	9.76757	7.94671	DCt.CXM018-HOV196
DCt.CXL111-HOV240	2	2	2	4	0	0	2	2	2	0	0	0	0	0	1.14286	1.29241	0.345412	1.48827	0.797445	1.83368	0.452034	DCt.CXL111-HOV240
DCt.CXL13-HOV183	4	4	6	6	2	2	6	4	2	0	2	4	4	8	3.85714	2.14322	0.572801	4.42994	3.28434	5.00274	2.71154	DCt.CXL13-HOV183
DCt.CXL14-HOV164	4	2	2	2	0	0	0	2	4	2	0	2	0	6	1.85714	1.83375	0.49009	2.34723	1.36705	2.83732	0.876963	DCt.CXL14-HOV164
DCt.CXL16-HOV232	6	4	6	6	0	2	6	4	6	4	4	6	0	8	4.42857	2.37663	0.63518	5.06375	3.79339	5.69893	3.15821	DCt.CXL16-HOV232
DCt.CXL20-HOV182	4	2	6	6	2	4	6	4	0	2	4	6	4	10	4.28571	2.46291	0.658241	4.94396	3.62747	5.6022	2.96923	DCt.CXL20-HOV182
DCt.CXL22HOV161	4	4	4	6	0	0	6	2	6	4	2	2	2	10	3.71429	2.70124	0.721937	4.43622	2.99235	5.15816	2.27041	DCt.CXL22HOV161
DCt.CXL3-HOV165	8	6	4	8	2	4	8	0	8	6	2	6	6	10	5.57143	2.84779	0.761103	6.33253	4.81033	7.09363	4.04922	DCt.CXL3-HOV165
DCt.CXL35-HOAE145	0	0	4	2	0	2	2	2	0	0	0	0	0	6	1.28571	1.85757	0.496455	1.78217	0.789259	2.27862	0.292804	DCt.CXL35-HOAE145
DCt.CXL52-HOAE152	6	4	0	4	2	4	8	4	6	4	4	4	4	6	4.28571	1.89852	0.507402	4.79312	3.77831	5.30052	3.27091	DCt.CXL52-HOAE152
DCt.CXL62-HOAE153	2	2	0	0	0	2	2	2	2	2	0	0	0	6	1.42857	1.65084	0.441206	1.86978	0.987366	2.31098	0.54616	DCt.CXL62-HOAE153
DCt.CXL73-HOAE146	2	0	4	6	0	4	8	2	2	4	0	2	4	10	3.42857	2.97979	0.796381	4.22495	2.63219	5.02133	1.83581	DCt.CXL73-HOAE146
DCt.CXL82-HOV189	8	4	4	8	4	4	6	2	6	4	0	4	6	8	4.85714	2.31574	0.618907	5.47605	4.23824	6.09496	3.61933	DCt.CXL82-HOV189
DCt.CXL9-HOV156	6	4	6	4	0	2	10	2	4	4	4	4	2	12	4.57143	3.17961	0.849785	5.42121	3.72164	6.271	2.87186	DCt.CXL9-HOV156
DCt.CXL91-HOV190	4	2	2	4	2	4	6	2	2	0	0	0	2	6	2.57143	1.98898	0.531577	3.10301	2.03985	3.63458	1.50827	DCt.CXL91-HOV190
